# Supplementary material for: Optimal Management for Stage IVB Endometrial Cancer: A Systematic Review
Source: Cancers (Basel). 2023 Oct 24;15(21):5123. doi: 10.3390/cancers15215123 (PMC10649928; doi:10.3390/cancers15215123)
Supplement: Supplementary file 1 [file cancers-15-05123-s001.zip]

Archive with 1 entries (1 files):
- cancers-2626965-supplementary.pdf
